# Supplementary material for: (20S) Ginsenoside Rh2 Inhibits STAT3/VEGF Signaling by Targeting Annexin A2
Source: Int J Mol Sci. 2021 Aug 27;22(17):9289. doi: 10.3390/ijms22179289 (PMC8431727; doi:10.3390/ijms22179289)
Supplement: Supplementary file 1 [file ijms-22-09289-s001.zip]

Archive with 1 entries (1 files):
- ijms-1307037-supplementary.pdf
